# Supplementary material for: The Role of Complete Blood Count-Derived Inflammatory Biomarkers as Predictors of Infection After Acute Ischemic Stroke: A Single-Center Retrospective Study
Source: Medicina (Kaunas). 2024 Dec 18;60(12):2076. doi: 10.3390/medicina60122076 (PMC11679367; doi:10.3390/medicina60122076)
Supplement: Supplementary file 1 [file medicina-60-02076-s001.zip]

Archive with 1 entries (1 files):
- medicina-3329751-supplementary.pdf
